# Supplementary material for: Molecular epidemiology of Mycoplasma hyorhinis porcine field isolates in the United States
Source: PLoS One. 2019 Oct 21;14(10):e0223653. doi: 10.1371/journal.pone.0223653 (PMC6802821; doi:10.1371/journal.pone.0223653)
Supplement: S1 Data — (CSV) [file pone.0223653.s005.csv]

Name	Concatenated Sequence	Sequence Length	Size
1	TTATTTTCTTAGAACCTAAGAAAATTTATCGTTCATTCAAACAAGAAGTTCCAGCAGGAATTTATGAAGTTGAAATTGGTAAAGCAAATGTATTAGTAGAAGGTTCTGATTTAACATTAGTAACATATGGAGCACAAGTTCACGAAGCACTAGCTGCTTTAAAACAATTAAATGGAGAATACTCTGTAGAATTAATTGATTTAAGAACAATTTCTCCTTTAGATACAGATACAATTATTAACTCTGTTAAAAAAACTGGAAGACTTTTAGTTGTTCACGAAGCTGTTAAATCATTTTCAGTTTCAGCTGAAATTATTACAAGAGTAAATGAGAAAGCATTTGAATTCTTATTAGCGCCTCCTGCAAGATTAACAGGATATGACATCACTGTTCCTTTAG…	1441	5 KB
4	TTATTTTCTTAGAACCTAAGAAAATTTATCGTTCATTCAAACAAGAAGTTCCAGCAGGAATTTATGAAGTTGAAATTGGTAAAGCAAATGTATTAGTAGAAGGTTCTGATTTAACATTAGTAACATATGGAGCACAAGTTCACGAAGCACTAGCTGCTTTAAAACAATTAAATGGAGAATACTCTGTAGAATTAATTGATTTAAGAACAATTTCTCCTTTAGATACAGATACAATTATTAACTCTGTTAAAAAAACTGGAAGACTTTTAGTTGTTCACGAAGCTGTTAAATCATTTTCAGTTTCAGCTGAAATTATTACAAGAGTAAATGAGAAAGCATTTGAATTCTTATTAGCGCCTCCTGCAAGATTAACAGGATATGACATCACTGTTCCTTTAG…	1441	5 KB
5	TTATTTTCTTAGAACCTAAGAAAATTTATCGTTCATTCAAACAAGAAGTTCCAGCAGGAATTTATGAAGTTGAAATTGGTAAAGCAAATGTATTAGTAGAAGGTTCTGATTTAACATTAGTAACATATGGAGCACAAGTTCACGAAGCACTAGCTGCTTTAAAACAATTAAATGGAGAATACTCTGTAGAATTAATTGATTTAAGAACAATTTCTCCTTTAGATACAGATACAATTATTAACTCTGTTAAAAAAACTGGAAGACTTTTAGTTGTTCACGAAGCTGTTAAATCATTTTCAGTTTCAGCTGAAATTATTACAAGAGTAAATGAGAAAGCATTTGAATTCTTATTAGCGCCTCCTGCAAGATTAACAGGATATGACATTACTGTTCCTTTAG…	1441	5 KB
6	TTATTTTCTTAGAACCTAAGAAAATTTATCGTTCATTCAAACAAGAAGTTCCAGCAGGAATTTATGAAGTTGAAATTGGTAAAGCAAATGTATTAGTAGAAGGTTCTGATTTAACATTAGTAACATATGGAGCACAAGTTCACGAAGCACTAGCTGCTTTAAAACAATTAAATGGAGAATACTCTGTAGAATTAATTGATTTAAGAACAATTTCTCCTTTAGATACAGATACAATTATTAACTCTGTTAAAAAAACTGGAAGACTTTTAGTTGTTCACGAAGCTGTTAAATCATTTTCAGTTTCAGCTGAAATTATTACAAGAGTAAATGAGAAAGCATTTGAATTCTTATTAGCGCCTCCTGCAAGATTAACAGGATATGACATTACTGTTCCTTTAG…	1441	5 KB
7	TTATTTTCTTAGAACCTAAGAAAATTTATCGTTCATTCAAACAAGAAGTTCCAGCAGGAATTTATGAAGTTGAAATTGGTAAAGCAAATGTATTAGTAGAAGGTTCTGATTTAACATTAGTAACATATGGAGCACAAGTTCACGAAGCACTAGCTGCTTTAAAACAATTAAATGGAGAATACTCTGTAGAATTAATTGATTTAAGAACAATTTCTCCTTTAGATACAGATACAATTATTAACTCTGTTAAAAAAACTGGAAGACTTTTAGTTGTTCACGAAGCTGTTAAATCATTTTCAGTTTCAGCTGAAATTATTACAAGAGTAAATGAGAAAGCATTTGAATTCTTATTAGCGCCTCCTGCAAGATTAACAGGATATGACATCACTGTTCCTTTAG…	1441	5 KB
8	TTATTTTCTTAGAACCTAAGAAAATTTATCGTTCATTCAAACAAGAAGTTCCAGCAGGAATTTATGAAGTTGAAATTGGTAAAGCAAATGTATTAGTAGAAGGTTCTGATTTAACATTAGTAACATATGGAGCACAAGTTCACGAAGCACTAGCTGCTTTAAAACAATTAAATGGAGAATACTCTGTAGAATTAATTGATTTAAGAACAATTTCTCCTTTAGATACAGATACAATTATTAACTCTGTTAAAAAAACTGGAAGACTTTTAGTTGTTCACGAAGCTGTTAAATCATTTTCAGTTTCAGCTGAAATTATTACAAGAGTAAATGAGAAAGCATTTGAATTCTTATTAGCGCCTCCTGCAAGATTAACAGGATATGACATCACTGTTCCTTTAG…	1441	5 KB
9	TTATTTTCTTAGAACCTAAGAAAATTTATCGTTCATTCAAACAAGAAGTTCCAGCAGGAATTTATGAAGTTGAAATTGGTAAAGCAAATGTATTAGTAGAAGGTTCTGATTTAACATTAGTAACATATGGAGCACAAGTTCACGAAGCACTAGCTGCTTTAAAACAATTAAATGGAGAATACTCTGTAGAATTAATTGATTTAAGAACAATTTCTCCTTTAGATACAGATACAATTATTAACTCTGTTAAAAAAACTGGAAGACTTTTAGTTGTTCACGAAGCTGTTAAATCATTTTCAGTTTCAGCTGAAATTATTACAAGAGTAAATGAGAAAGCATTTGAATTCTTATTAGCGCCTCCTGCAAGATTAACAGGATATGACATCACTGTTCCTTTAG…	1441	5 KB
10	TTATTTTCTTAGAACCTAAGAAAATTTATCGTTCATTCAAACAAGAAGTTCCAGCAGGAATTTATGAAGTTGAAATTGGTAAAGCAAATGTATTAGTAGAAGGTTCTGATTTAACATTAGTAACATATGGAGCACAAGTTCACGAAGCACTAGCTGCTTTAAAACAATTAAATGGAGAATACTCTGTAGAATTAATTGATTTAAGAACAATTTCTCCTTTAGATACAGATACAATTATTAACTCTGTTAAAAAAACTGGAAGACTTTTAGTTGTTCACGAAGCTGTTAAATCATTTTCAGTTTCAGCTGAAATTATTACAAGAGTAAATGAGAAAGCATTTGAATTCTTATTAGCGCCTCCTGCAAGATTAACAGGATATGACATCACTGTTCCTTTAG…	1441	5 KB
11	TTATTTTCTTAGAACCTAAGAAAATTTATCGTTCATTCAAACAAGAAGTTCCAGCAGGAATTTATGAAGTTGAAATTGGTAAAGCAAATGTATTAGTAGAAGGTTCTGATTTAACATTAGTAACATATGGAGCACAAGTTCACGAAGCACTAGCTGCTTTAAAACAATTAAATGGAGAATACTCTGTAGAATTAATTGATTTAAGAACAATTTCTCCTTTAGATACAGATACAATTATTAACTCTGTTAAAAAAACTGGAAGACTTTTAGTTGTTCACGAAGCTGTTAAATCATTTTCAGTTTCAGCTGAAATTATTACAAGAGTAAATGAGAAAGCATTTGAATTCTTATTAGCGCCTCCTGCAAGATTAACAGGATATGACATCACTGTTCCTTTAG…	1441	5 KB
12	TTATTTTCTTAGAACCTAAGAAAATTTATCGTTCATTCAAACAAGAAGTTCCAGCAGGAATTTATGAAGTTGAAATTGGTAAAGCAAATGTATTAGTAGAAGGTTCTGATTTAACATTAGTAACATATGGAGCACAAGTTCACGAAGCACTAGCTGCTTTAAAACAATTAAATGGAGAATACTCTGTAGAATTAATTGATTTAAGAACAATTTCTCCTTTAGATACAGATACAATTATTAACTCTGTTAAAAAAACTGGAAGACTTTTAGTTGTTCACGAAGCTGTTAAATCATTTTCAGTTTCAGCTGAAATTATTACAAGAGTAAATGAGAAAGCATTTGAATTCTTATTAGCGCCTCCTGCAAGATTAACAGGATATGACATCACTGTTCCTTTAG…	1441	5 KB
13	TTATTTTCTTAGAACCTAAGAAAATTTATCGTTCATTCAAACAAGAAGTTCCAGCAGGAATTTATGAAGTTGAAATTGGTAAAGCAAATGTATTAGTAGAAGGTTCTGATTTAACATTAGTAACATATGGAGCACAAGTTCACGAAGCACTAGCTGCTTTAAAACAATTAAATGGAGAATACTCTGTAGAATTAATTGATTTAAGAACAATTTCTCCTTTAGATACAGATACAATTATTAACTCTGTTAAAAAAACTGGAAGACTTTTAGTTGTTCACGAAGCTGTTAAATCATTTTCAGTTTCAGCTGAAATTATTACAAGAGTAAATGAGAAAGCATTTGAATTCTTATTAGCGCCTCCTGCAAGATTAACAGGATATGACATCACTGTTCCTTTAG…	1441	5 KB
14	TTATTTTCTTAGAACCTAAGAAAATTTATCGTTCATTCAAACAAGAAGTTCCAGCAGGAATTTATGAAGTTGAAATTGGTAAAGCAAATGTATTAGTAGAAGGTTCTGATTTAACATTAGTAACATATGGAGCACAAGTTCACGAAGCACTAGCTGCTTTAAAACAATTAAATGGAGAATACTCTGTAGAATTAATTGATTTAAGAACAATTTCTCCTTTAGATACAGATACAATTATTAACTCTGTTAAAAAAACTGGAAGACTTTTAGTTGTTCACGAAGCTGTTAAATCATTTTCAGTTTCAGCTGAAATTATTACAAGAGTAAATGAGAAAGCATTTGAATTCTTATTAGCGCCTCCTGCAAGATTAACAGGATATGACATCACTGTTCCTTTAG…	1441	5 KB
15	TTATTTTCTTAGAACCTAAGAAAATTTATCGTTCATTCAAACAAGAAGTTCCAGCAGGAATTTATGAAGTTGAAATTGGTAAAGCAAATGTATTAGTAGAAGGTTCTGATTTAACATTAGTAACATATGGAGCACAAGTTCACGAAGCACTAGCTGCTTTAAAACAATTAAATGGAGAATACTCTGTAGAATTAATTGATTTAAGAACAATTTCTCCTTTAGATACAGATACAATTATTAACTCTGTTAAAAAAACTGGAAGACTTTTAGTTGTTCATGAAGCTGTTAAATCATTTTCAGTTTCAGCTGAAATTATTACAAGAGTAAATGAGAAAGCATTTGAATTCTTATTAGCGCCTCCTGCAAGATTAACAGGATATGACATCACTGTTCCTTTAG…	1441	5 KB
16	TTATTTTCTTAGAACCTAAGAAAATTTATCGTTCATTCAAACAAGAAGTTCCAGCAGGAATTTATGAAGTTGAAATTGGTAAAGCAAATGTATTAGTAGAAGGTTCTGATTTAACATTAGTAACATATGGAGCACAAGTTCACGAAGCACTAGCTGCTTTAAAACAATTAAATGGAGAATACTCTGTAGAATTAATTGATTTAAGAACAATTTCTCCTTTAGATACAGATACAATTATTAACTCTGTTAAAAAAACTGGAAGACTTTTAGTTGTTCACGAAGCTGTTAAATCATTTTCAGTTTCAGCTGAAATTATTACAAGAGTAAATGAGAAAGCATTTGAATTCTTATTAGCGCCTCCTGCAAGATTAACAGGATATGACATTACTGTTCCTTTAG…	1441	5 KB
17	TTATTTTCTTAGAACCTAAGAAAATTTATCGTTCATTCAAACAAGAAGTTCCAGCAGGAATTTATGAAGTTGAAATTGGTAAAGCAAATGTATTAGTAGAAGGTTCTGATTTAACATTAGTAACATATGGAGCACAAGTTCACGAAGCACTAGCTGCTTTAAAACAATTAAATGGAGAATACTCTGTAGAATTAATTGATTTAAGAACAATTTCTCCTTTAGATACAGATACAATTATTAACTCTGTTAAAAAAACTGGAAGACTTTTAGTTGTTCACGAAGCTGTTAAATCATTTTCAGTTTCAGCTGAAATTATTACAAGAGTAAATGAGAAAGCATTTGAATTCTTATTAGCGCCTCCTGCAAGATTAACAGGATATGACATTACTGTTCCTTTAG…	1441	5 KB
18	TTATTTTCTTAGAACCTAAGAAAATTTATCGTTCATTCAAACAAGAAGTTCCAGCAGGAATTTATGAAGTTGAAATTGGTAAAGCAAATGTATTAGTAGAAGGTTCTGATTTAACATTAGTAACATATGGAGCACAAGTTCACGAAGCACTAGCTGCTTTAAAACAATTAAATGGAGAATACTCTGTAGAATTAATTGATTTAAGAACAATTTCTCCTTTAGATACAGATACAATTATTAACTCTGTTAAAAAAACTGGAAGACTTTTAGTTGTTCATGAAGCTGTTAAATCATTTTCAGTTTCAGCTGAAATTATTACAAGAGTAAATGAGAAAGCATTTGAATTCTTATTAGCGCCTCCTGCAAGATTAACAGGATATGACATCACTGTTCCTTTAG…	1441	5 KB
19	TTATTTTCTTAGAACCTAAGAAAATTTATCGTTCATTCAAACAAGAAGTTCCAGCAGGAATTTATGAAGTTGAAATTGGTAAAGCAAATGTATTAGTAGAAGGTTCTGATTTAACATTAGTAACATATGGAGCACAAGTTCACGAAGCACTAGCTGCTTTAAAACAATTAAATGGAGAATACTCTGTAGAATTAATTGATTTAAGAACAATTTCTCCTTTAGATACAGATACAATTATTAACTCTGTTAAAAAAACTGGAAGACTTTTAGTTGTTCACGAAGCTGTTAAATCATTTTCAGTTTCAGCTGAAATTATTACAAGAGTAAATGAGAAAGCATTTGAATTCTTATTAGCGCCTCCTGCAAGATTAACAGGATATGACATTACTGTTCCTTTAG…	1441	5 KB
20	TTATTTTCTTAGAACCTAAGAAAATTTATCGTTCATTCAAACAAGAAGTTCCAGCAGGAATTTATGAAGTTGAAATTGGTAAAGCAAATGTATTAGTAGAAGGTTCTGATTTAACATTAGTAACATATGGAGCACAAGTTCACGAAGCACTAGCTGCTTTAAAACAATTAAATGGAGAATACTCTGTAGAATTAATTGATTTAAGAACAATTTCTCCTTTAGATACAGATACAATTATTAACTCTGTTAAAAAAACTGGAAGACTTTTAGTTGTTCACGAAGCTGTTAAATCATTTTCAGTTTCAGCTGAAATTATTACAAGAGTAAATGAGAAAGCATTTGAATTCTTATTAGCGCCTCCTGCAAGATTAACAGGATATGACATTACTGTTCCTTTAG…	1441	5 KB
21	TTATTTTCTTAGAACCTAAGAAAATTTATCGTTCATTCAAACAAGAAGTTCCAGCAGGAATTTATGAAGTTGAAATTGGTAAAGCAAATGTATTAGTAGAAGGTTCTGATTTAACATTAGTAACATATGGAGCACAAGTTCACGAAGCACTAGCTGCTTTAAAACAATTAAATGGAGAATACTCTGTAGAATTAATTGATTTAAGAACAATTTCTCCTTTAGATACAGATACAATTATTAACTCTGTTAAAAAAACTGGAAGACTTTTAGTTGTTCACGAAGCTGTTAAATCATTTTCAGTTTCAGCTGAAATTATTACAAGAGTAAATGAGAAAGCATTTGAATTCTTATTAGCGCCTCCTGCAAGATTAACAGGATATGACATCACTGTTCCTTTAG…	1441	5 KB
22	TTATTTTCTTAGAACCTAAGAAAATTTATCGTTCATTCAAACAAGAAGTTCCAGCAGGAATTTATGAAGTTGAAATTGGTAAAGCAAATGTATTAGTAGAAGGTTCTGATTTAACATTAGTAACATATGGAGCACAAGTTCACGAAGCACTAGCTGCTTTAAAACAATTAAATGGAGAATACTCTGTAGAATTAATTGATTTAAGAACAATTTCTCCTTTAGATACAGATACAATTATTAACTCTGTTAAAAAAACTGGAAGACTTTTAGTTGTTCACGAAGCTGTTAAATCATTTTCAGTTTCAGCTGAAATTATTACAAGAGTAAATGAGAAAGCATTTGAATTCTTATTAGCGCCTCCTGCAAGATTAACAGGATATGACATCACTGTTCCTTTAG…	1441	5 KB
23	TTATTTTCTTAGAACCTAAGAAAATTTATCGTTCATTCAAACAAGAAGTTCCAGCAGGAATTTATGAAGTTGAAATTGGTAAAGCAAATGTATTAGTAGAAGGTTCTGATTTAACATTAGTAACATATGGAGCACAAGTTCACGAAGCACTAGCTGCTTTAAAACAATTAAATGGAGAATACTCTGTAGAATTAATTGATTTAAGAACAATTTCTCCTTTAGATACAGATACAATTATTAACTCTGTTAAAAAAACTGGAAGACTTTTAGTTGTTCACGAAGCTGTTAAATCATTTTCAGTTTCAGCTGAAATTATTACAAGAGTAAATGAGAAAGCATTTGAATTCTTATTAGCGCCTCCTGCAAGATTAACAGGATATGACATCACTGTTCCTTTAG…	1441	5 KB
24	TTATTTTCTTAGAACCTAAGAAAATTTATCGTTCATTCAAACAAGAAGTTCCAGCAGGAATTTATGAAGTTGAAATTGGTAAAGCAAATGTATTAGTAGAAGGTTCTGATTTAACATTAGTAACATATGGAGCACAAGTTCACGAAGCACTAGCTGCTTTAAAACAATTAAATGGAGAATACTCTGTAGAATTAATTGATTTAAGAACAATTTCTCCTTTAGATACAGATACAATTATTAACTCTGTTAAAAAAACTGGAAGACTTTTAGTTGTTCACGAAGCTGTTAAATCATTTTCAGTTTCAGCTGAAATTATTACAAGAGTAAATGAGAAAGCATTTGAATTCTTATTAGCGCCTCCTGCAAGATTAACAGGATATGACATCACTGTTCCTTTAG…	1441	5 KB
25	TTATTTTCTTAGAACCTAAGAAAATTTATCGTTCATTCAAACAAGAAGTTCCAGCAGGAATTTATGAAGTTGAAATTGGTAAAGCAAATGTATTAGTAGAAGGTTCTGATTTAACATTAGTAACATATGGAGCACAAGTTCACGAAGCACTAGCTGCTTTAAAACAATTAAATGGAGAATACTCTGTAGAATTAATTGATTTAAGAACAATTTCTCCTTTAGATACAGATACAATTATTAACTCTGTTAAAAAAACTGGAAGACTTTTAGTTGTTCACGAAGCTGTTAAATCATTTTCAGTTTCAGCTGAAATTATTACAAGAGTAAATGAGAAAGCATTTGAATTCTTATTAGCGCCTCCTGCAAGATTAACAGGATATGACATCACTGTTCCTTTAG…	1441	5 KB
26	TTATTTTCTTAGAACCTAAGAAAATTTATCGTTCATTCAAACAAGAAGTTCCAGCAGGAATTTATGAAGTTGAAATTGGTAAAGCAAATGTATTAGTAGAAGGTTCTGATTTAACATTAGTAACATATGGAGCACAAGTTCACGAAGCACTAGCTGCTTTAAAACAATTAAATGGAGAATACTCTGTAGAATTAATTGATTTAAGAACAATTTCTCCTTTAGATACAGATACAATTATTAACTCTGTTAAAAAAACTGGAAGACTTTTAGTTGTTCACGAAGCTGTTAAATCATTTTCAGTTTCAGCTGAAATTATTACAAGAGTAAATGAGAAAGCATTTGAATTCTTATTAGCGCCTCCTGCAAGATTAACAGGATATGACATCACTGTTCCTTTAG…	1441	5 KB
27	TTATTTTCTTAGAACCTAAGAAAATTTATCGTTCATTCAAACAAGAAGTTCCAGCAGGAATTTATGAAGTTGAAATTGGTAAAGCAAATGTATTAGTAGAAGGTTCTGATTTAACATTAGTAACATATGGAGCACAAGTTCACGAAGCACTAGCTGCTTTAAAACAATTAAATGGAGAATACTCTGTAGAATTAATTGATTTAAGAACAATTTCTCCTTTAGATACAGATACAATTATTAACTCTGTTAAAAAAACTGGAAGACTTTTAGTTGTTCACGAAGCTGTTAAATCATTTTCAGTTTCAGCTGAAATTATTACAAGAGTAAATGAGAAAGCATTTGAATTCTTATTAGCGCCTCCTGCAAGATTAACAGGATATGACATCACTGTTCCTTTAG…	1441	5 KB
28	TTATTTTCTTAGAACCTAAGAAAATTTATCGTTCATTCAAACAAGAAGTTCCAGCAGGAATTTATGAAGTTGAAATTGGTAAAGCAAATGTATTAGTAGAAGGTTCTGATTTAACATTAGTAACATATGGAGCACAAGTTCACGAAGCACTAGCTGCTTTAAAACAATTAAATGGAGAATACTCTGTAGAATTAATTGATTTAAGAACAATTTCTCCTTTAGATACAGATACAATTATTAACTCTGTTAAAAAAACTGGAAGACTTTTAGTTGTTCACGAAGCTGTTAAATCATTTTCAGTTTCAGCTGAAATTATTACAAGAGTAAATGAGAAAGCATTTGAATTCTTATTAGCGCCTCCTGCAAGATTAACAGGATATGACATTACTGTTCCTTTAG…	1441	5 KB
30	TTATTTTCTTAGAACCTAAGAAAATTTATCGTTCATTCAAACAAGAAGTTCCAGCAGGAATTTATGAAGTTGAAATTGGTAAAGCAAATGTATTAGTAGAAGGTTCTGATTTAACATTAGTAACATATGGAGCACAAGTTCACGAAGCACTAGCTGCTTTAAAACAATTAAATGGAGAATACTCTGTAGAATTAATTGATTTAAGAACAATTTCTCCTTTAGATACAGATACAATTATTAACTCTGTTAAAAAAACTGGAAGACTTTTAGTTGTTCACGAAGCTGTTAAATCATTTTCAGTTTCAGCTGAAATTATTACAAGAGTAAATGAGAAAGCATTTGAATTCTTATTAGCGCCTCCTGCAAGATTAACAGGATATGACATCACTGTTCCTTTAG…	1441	5 KB
31	TTATTTTCTTAGAACCTAAGAAAATTTATCGTTCATTCAAACAAGAAGTTCCAGCAGGAATTTATGAAGTTGAAATTGGTAAAGCAAATGTATTAGTAGAAGGTTCTGATTTAACATTAGTAACATATGGAGCACAAGTTCACGAAGCACTAGCTGCTTTAAAACAATTAAATGGAGAATACTCTGTAGAATTAATTGATTTAAGAACAATTTCTCCTTTAGATACAGATACAATTATTAACTCTGTTAAAAAAACTGGAAGACTTTTAGTTGTTCACGAAGCTGTTAAATCATTTTCAGTTTCAGCTGAAATTATTACAAGAGTAAATGAGAAAGCATTTGAATTCTTATTAGCGCCTCCTGCAAGATTAACAGGATATGACATCACTGTTCCTTTAG…	1441	5 KB
33	TTATTTTCTTAGAACCTAAGAAAATTTATCGTTCATTCAAACAAGAAGTTCCAGCAGGAATTTATGAAGTTGAAATTGGTAAAGCAAATGTATTAGTAGAAGGTTCTGATTTAACATTAGTAACATATGGAGCACAAGTTCACGAAGCACTAGCTGCTTTAAAACAATTAAATGGAGAATACTCTGTAGAATTAATTGATTTAAGAACAATTTCTCCTTTAGATACAGATACAATTATTAACTCTGTTAAAAAAACTGGAAGACTTTTAGTTGTTCACGAAGCTGTTAAATCATTTTCAGTTTCAGCTGAAATTATTACAAGAGTAAATGAGAAAGCATTTGAATTCTTATTAGCGCCTCCTGCAAGATTAACAGGATATGACATCACTGTTCCTTTAG…	1441	5 KB
34	TTATTTTCTTAGAACCTAAGAAAATTTATCGTTCATTCAAACAAGAAGTTCCAGCAGGAATTTATGAAGTTGAAATTGGTAAAGCAAATGTATTAGTAGAAGGTTCTGATTTAACATTAGTAACATATGGAGCACAAGTTCACGAAGCACTAGCTGCTTTAAAACAATTAAATGGAGAATACTCTGTAGAATTAATTGATTTAAGAACAATTTCTCCTTTAGATACAGATACAATTATTAACTCTGTTAAAAAAACTGGAAGACTTTTAGTTGTTCACGAAGCTGTTAAATCATTTTCAGTTTCAGCTGAAATTATTACAAGAGTAAATGAGAAAGCATTTGAATTCTTATTAGCGCCTCCTGCAAGATTAACAGGATATGACATCACTGTTCCTTTAG…	1441	5 KB
35	TTATTTTCTTAGAACCTAAGAAAATTTATCGTTCATTCAAACAAGAAGTTCCAGCAGGAATTTATGAAGTTGAAATTGGTAAAGCAAATGTATTAGTAGAAGGTTCTGATTTAACATTAGTAACATATGGAGCACAAGTTCACGAAGCACTAGCTGCTTTAAAACAATTAAATGGAGAATACTCTGTAGAATTAATTGATTTAAGAACAATTTCTCCTTTAGATACAGATACAATTATTAACTCTGTTAAAAAAACTGGAAGACTTTTAGTTGTTCACGAAGCTGTTAAATCATTTTCAGTTTCAGCTGAAATTATTACAAGAGTAAATGAGAAAGCATTTGAATTCTTATTAGCGCCTCCTGCAAGATTAACAGGATATGACATCACTGTTCCTTTAG…	1441	5 KB
38	TTATTTTCTTAGAACCTAAGAAAATTTATCGTTCATTCAAACAAGAAGTTCCAGCAGGAATTTATGAAGTTGAAATTGGTAAAGCAAATGTATTAGTAGAAGGTTCTGATTTAACATTAGTAACATATGGAGCACAAGTTCACGAAGCACTAGCTGCTTTAAAACAATTAAATGGAGAATACTCTGTAGAATTAATTGATTTAAGAACAATTTCTCCTTTAGATACAGATACAATTATTAACTCTGTTAAAAAAACTGGAAGACTTTTAGTTGTTCACGAAGCTGTTAAATCATTTTCAGTTTCAGCTGAAATTATTACAAGAGTAAATGAGAAAGCATTTGAATTCTTATTAGCGCCTCCTGCAAGATTAACAGGATATGACATCACTGTTCCTTTAG…	1441	5 KB
39	TTATTTTCTTAGAACCTAAGAAAATTTATCGTTCATTCAAACAAGAAGTTCCAGCAGGAATTTATGAAGTTGAAATTGGTAAAGCAAATGTATTAGTAGAAGGTTCTGATTTAACATTAGTAACATATGGAGCACAAGTTCACGAAGCACTAGCTGCTTTAAAACAATTAAATGGAGAATACTCTGTAGAATTAATTGATTTAAGAACAATTTCTCCTTTAGATACAGATACAATTATTAACTCTGTTAAAAAAACTGGAAGACTTTTAGTTGTTCACGAAGCTGTTAAATCATTTTCAGTTTCAGCTGAAATTATTACAAGAGTAAATGAGAAAGCATTTGAATTCTTATTAGCGCCTCCTGCAAGATTAACAGGATATGACATCACTGTTCCTTTAG…	1441	5 KB
40	TTATTTTCTTAGAACCTAAGAAAATTTATCGTTCATTCAAACAAGAAGTTCCAGCAGGAATTTATGAAGTTGAAATTGGTAAAGCAAATGTATTAGTAGAAGGTTCTGATTTAACATTAGTAACATATGGAGCACAAGTTCACGAAGCACTAGCTGCTTTAAAACAATTAAATGGAGAATACTCTGTAGAATTAATTGATTTAAGAACAATTTCTCCTTTAGATACAGATACAATTATTAACTCTGTTAAAAAAACTGGAAGACTTTTAGTTGTTCACGAAGCTGTTAAATCATTTTCAGTTTCAGCTGAAATTATTACAAGAGTAAATGAGAAAGCATTTGAATTCTTATTAGCGCCTCCTGCAAGATTAACAGGATATGACATCACTGTTCCTTTAG…	1441	5 KB
41	TTATTTTCTTAGAACCTAAGAAAATTTATCGTTCATTCAAACAAGAAGTTCCAGCAGGAATTTATGAAGTTGAAATTGGTAAAGCAAATGTATTAGTAGAAGGTTCTGATTTAACATTAGTAACATATGGAGCACAAGTTCACGAAGCACTAGCTGCTTTAAAACAATTAAATGGAGAATACTCTGTAGAATTAATTGATTTAAGAACAATTTCTCCTTTAGATACAGATACAATTATTAACTCTGTTAAAAAAACTGGAAGACTTTTAGTTGTTCACGAAGCTGTTAAATCATTTTCAGTTTCAGCTGAAATTATTACAAGAGTAAATGAGAAAGCATTTGAATTCTTATTAGCGCCTCCTGCAAGATTAACAGGATATGACATCACTGTTCCTTTAG…	1441	5 KB
42	TTATTTTCTTAGAACCTAAGAAAATTTATCGTTCATTCAAACAAGAAGTTCCAGCAGGAATTTATGAAGTTGAAATTGGTAAAGCAAATGTATTAGTAGAAGGTTCTGATTTAACATTAGTAACATATGGAGCACAAGTTCACGAAGCACTAGCTGCTTTAAAACAATTAAATGGAGAATACTCTGTAGAATTAATTGATTTAAGAACAATTTCTCCTTTAGATACAGATACAATTATTAACTCTGTTAAAAAAACTGGAAGACTTTTAGTTGTTCACGAAGCTGTTAAATCATTTTCAGTTTCAGCTGAAATTATTACAAGAGTAAATGAGAAAGCATTTGAATTCTTATTAGCGCCTCCTGCAAGATTAACAGGATATGACATCACTGTTCCTTTAG…	1441	5 KB
43	TTATTTTCTTAGAACCTAAGAAAATTTATCGTTCATTCAAACAAGAAGTTCCAGCAGGAATTTATGAAGTTGAAATTGGTAAAGCAAATGTATTAGTAGAAGGTTCTGATTTAACATTAGTAACATATGGAGCACAAGTTCACGAAGCACTAGCTGCTTTAAAACAATTAAATGGAGAATACTCTGTAGAATTAATTGATTTAAGAACAATTTCTCCTTTAGATACAGATACAATTATTAACTCTGTTAAAAAAACTGGAAGACTTTTAGTTGTTCACGAAGCTGTTAAATCATTTTCAGTTTCAGCTGAAATTATTACAAGAGTAAATGAGAAAGCATTTGAATTCTTATTAGCGCCTCCTGCAAGATTAACAGGATATGACATCACTGTTCCTTTAG…	1441	5 KB
44	TTATTTTCTTAGAACCTAAGAAAATTTATCGTTCATTCAAACAAGAAGTTCCAGCAGGAATTTATGAAGTTGAAATTGGTAAAGCAAATGTATTAGTAGAAGGTTCTGATTTAACATTAGTAACATATGGAGCACAAGTTCACGAAGCACTAGCTGCTTTAAAACAATTAAATGGAGAATACTCTGTAGAATTAATTGATTTAAGAACAATTTCTCCTTTAGATACAGATACAATTATTAACTCTGTTAAAAAAACTGGAAGACTTTTAGTTGTTCACGAAGCTGTTAAATCATTTTCAGTTTCAGCTGAAATTATTACAAGAGTAAATGAGAAAGCATTTGAATTCTTATTAGCGCCTCCTGCAAGATTAACAGGATATGACATCACTGTTCCTTTAG…	1441	5 KB
45	TTATTTTCTTAGAACCTAAGAAAATTTATCGTTCATTCAAACAAGAAGTTCCAGCAGGAATTTATGAAGTTGAAATTGGTAAAGCAAATGTATTAGTAGAAGGTTCTGATTTAACATTAGTAACATATGGAGCACAAGTTCACGAAGCACTAGCTGCTTTAAAACAATTAAATGGAGAATACTCTGTAGAATTAATTGATTTAAGAACAATTTCTCCTTTAGATACAGATACAATTATTAACTCTGTTAAAAAAACTGGAAGACTTTTAGTTGTTCACGAAGCTGTTAAATCATTTTCAGTTTCAGCTGAAATTATTACAAGAGTAAATGAGAAAGCATTTGAATTCTTATTAGCGCCTCCTGCAAGATTAACAGGATATGACATCACTGTTCCTTTAG…	1441	5 KB
46	TTATTTTCTTAGAACCTAAGAAAATTTATCGTTCATTCAAACAAGAAGTTCCAGCAGGAATTTATGAAGTTGAAATTGGTAAAGCAAATGTATTAGTAGAAGGTTCTGATTTAACATTAGTAACATATGGAGCACAAGTTCACGAAGCACTAGCTGCTTTAAAACAATTAAATGGAGAATACTCTGTAGAATTAATTGATTTAAGAACAATTTCTCCTTTAGATACAGATACAATTATTAACTCTGTTAAAAAAACTGGAAGACTTTTAGTTGTTCACGAAGCTGTTAAATCATTTTCAGTTTCAGCTGAAATTATTACAAGAGTAAATGAGAAAGCATTTGAATTCTTATTAGCACCTCCTGCAAGATTAACAGGATATGACATCACTGTTCCTTTAG…	1441	5 KB
47	TTATTTTCTTAGAACCTAAGAAAATTTATCGTTCATTCAAACAAGAAGTTCCAGCAGGAATTTATGAAGTTGAAATTGGTAAAGCAAATGTATTAGTAGAAGGTTCTGATTTAACATTAGTAACATATGGAGCACAAGTTCACGAAGCACTAGCTGCTTTAAAACAATTAAATGGAGAATACTCTGTAGAATTAATTGATTTAAGAACAATTTCTCCTTTAGATACAGATACAATTATTAACTCTGTTAAAAAAACTGGAAGACTTTTAGTTGTTCACGAAGCTGTTAAATCATTTTCAGTTTCAGCTGAAATTATTACAAGAGTAAATGAGAAAGCATTTGAATTCTTATTAGCACCTCCTGCAAGATTAACAGGATATGACATCACTGTTCCTTTAG…	1441	5 KB
48	TTATTTTCTTAGAACCTAAGAAAATTTATCGTTCATTCAAACAAGAAGTTCCAGCAGGAATTTATGAAGTTGAAATTGGTAAAGCAAATGTATTAGTAGAAGGTTCTGATTTAACATTAGTAACATATGGAGCACAAGTTCACGAAGCACTAGCTGCTTTAAAACAATTAAATGGAGAATACTCTGTAGAATTAATTGATTTAAGAACAATTTCTCCTTTAGATACAGATACAATTATTAACTCTGTTAAAAAAACTGGAAGACTTTTAGTTGTTCACGAAGCTGTTAAATCATTTTCAGTTTCAGCTGAAATTATTACAAGAGTAAATGAGAAAGCATTTGAATTCTTATTAGCACCTCCTGCAAGATTAACAGGATATGACATCACTGTTCCTTTAG…	1441	5 KB
50	TTATTTTCTTAGAACCTAAGAAAATTTATCGTTCATTCAAACAAGAAGTTCCAGCAGGAATTTATGAAGTTGAAATTGGTAAAGCAAATGTATTAGTAGAAGGTTCTGATTTAACATTAGTAACATATGGAGCACAAGTTCACGAAGCACTAGCTGCTTTAAAACAATTAAATGGAGAATACTCTGTAGAATTAATTGATTTAAGAACAATTTCTCCTTTAGATACAGATACAATTATTAACTCTGTTAAAAAAACTGGAAGACTTTTAGTTGTTCACGAAGCTGTTAAATCATTTTCAGTTTCAGCTGAAATTATTACAAGAGTAAATGAGAAAGCATTTGAATTCTTATTAGCACCTCCTGCAAGATTAACAGGATATGACATCACTGTTCCTTTAG…	1441	5 KB
51	TTATTTTCTTAGAACCTAAGAAAATTTATCGTTCATTCAAACAAGAAGTTCCAGCAGGAATTTATGAAGTTGAAATTGGTAAAGCAAATGTATTAGTAGAAGGTTCTGATTTAACATTAGTAACATATGGAGCACAAGTTCACGAAGCACTAGCTGCTTTAAAACAATTAAATGGAGAATACTCTGTAGAATTAATTGATTTAAGAACAATTTCTCCTTTAGATACAGATACAATTATTAACTCTGTTAAAAAAACTGGAAGACTTTTAGTTGTTCACGAAGCTGTTAAATCATTTTCAGTTTCAGCTGAAATTATTACAAGAGTAAATGAGAAAGCATTTGAATTCTTATTAGCACCTCCTGCAAGATTAACAGGATATGACATCACTGTTCCTTTAG…	1441	5 KB
52	TTATTTTCTTAGAACCTAAGAAAATTTATCGTTCATTCAAACAAGAAGTTCCAGCAGGAATTTATGAAGTTGAAATTGGTAAAGCAAATGTATTAGTAGAAGGTTCTGATTTAACATTAGTAACATATGGAGCACAAGTTCACGAAGCACTAGCTGCTTTAAAACAATTAAATGGAGAATACTCTGTAGAATTAATTGATTTAAGAACAATTTCTCCTTTAGATACAGATACAATTATTAACTCTGTTAAAAAAACTGGAAGACTTTTAGTTGTTCACGAAGCTGTTAAATCATTTTCAGTTTCAGCTGAAATTATTACAAGAGTAAATGAGAAAGCATTTGAATTCTTATTAGCACCTCCTGCAAGATTAACAGGATATGACATCACTGTTCCTTTAG…	1441	5 KB
54	TTATTTTCTTAGAACCTAAGAAAATTTATCGTTCATTCAAACAAGAAGTTCCAGCAGGAATTTATGAAGTTGAAATTGGTAAAGCAAATGTATTAGTAGAAGGTTCTGATTTAACATTAGTAACATATGGAGCACAAGTTCACGAAGCACTAGCTGCTTTAAAACAATTAAATGGAGAATACTCTGTAGAATTAATTGATTTAAGAACAATTTCTCCTTTAGATACAGATACAATTATTAACTCTGTTAAAAAAACTGGAAGACTTTTAGTTGTTCACGAAGCTGTTAAATCATTTTCAGTTTCAGCTGAAATTATTACAAGAGTAAATGAGAAAGCATTTGAATTCTTATTAGCGCCTCCTGCAAGATTAACAGGATATGACATCACTGTTCCTTTAG…	1441	5 KB
55	TTATTTTCTTAGAACCTAAGAAAATTTATCGTTCATTCAAACAAGAAGTTCCAGCAGGAATTTATGAAGTTGAAATTGGTAAAGCAAATGTATTAGTAGAAGGTTCTGATTTAACATTAGTAACATATGGAGCACAAGTTCACGAAGCACTAGCTGCTTTAAAACAATTAAATGGAGAATACTCTGTAGAATTAATTGATTTAAGAACAATTTCTCCTTTAGATACAGATACAATTATTAACTCTGTTAAAAAAACTGGAAGACTTTTAGTTGTTCACGAAGCTGTTAAATCATTTTCAGTTTCAGCTGAAATTATTACAAGAGTAAATGAGAAAGCATTTGAATTCTTATTAGCGCCTCCTGCAAGATTAACAGGATATGACATCACTGTTCCTTTAG…	1441	5 KB
56	TTATTTTCTTAGAACCTAAGAAAATTTATCGTTCATTCAAACAAGAAGTTCCAGCAGGAATTTATGAAGTTGAAATTGGTAAAGCAAATGTATTAGTAGAAGGTTCTGATTTAACATTAGTAACATATGGAGCACAAGTTCACGAAGCACTAGCTGCTTTAAAACAATTAAATGGAGAATACTCTGTAGAATTAATTGATTTAAGAACAATTTCTCCTTTAGATACAGATACAATTATTAACTCTGTTAAAAAAACTGGAAGACTTTTAGTTGTTCACGAAGCTGTTAAATCATTTTCAGTTTCAGCTGAAATTATTACAAGAGTAAATGAGAAAGCATTTGAATTCTTATTAGCGCCTCCTGCAAGATTAACAGGATATGACATCACTGTTCCTTTAG…	1441	5 KB
57	TTATTTTCTTAGAACCTAAGAAAATTTATCGTTCATTCAAACAAGAAGTTCCAGCAGGAATTTATGAAGTTGAAATTGGTAAAGCAAATGTATTAGTAGAAGGTTCTGATTTAACATTAGTAACATATGGAGCACAAGTTCACGAAGCACTAGCTGCTTTAAAACAATTAAATGGAGAATACTCTGTAGAATTAATTGATTTAAGAACAATTTCTCCTTTAGATACAGATACAATTATTAACTCTGTTAAAAAAACTGGAAGACTTTTAGTTGTTCACGAAGCTGTTAAATCATTTTCAGTTTCAGCTGAAATTATTACAAGAGTAAATGAGAAAGCATTTGAATTCTTATTAGCACCTCCTGCAAGATTAACAGGATATGACATCACTGTTCCTTTAG…	1441	5 KB
58	TTATTTTCTTAGAACCTAAGAAAATTTATCGTTCATTCAAACAAGAAGTTCCAGCAGGAATTTATGAAGTTGAAATTGGTAAAGCAAATGTATTAGTAGAAGGTTCTGATTTAACATTAGTAACATATGGAGCACAAGTTCACGAAGCACTAGCTGCTTTAAAACAATTAAATGGAGAATACTCTGTAGAATTAATTGATTTAAGAACAATTTCTCCTTTAGATACAGATACAATTATTAACTCTGTTAAAAAAACTGGAAGACTTTTAGTTGTTCACGAAGCTGTTAAATCATTTTCAGTTTCAGCTGAAATTATTACAAGAGTAAATGAGAAAGCATTTGAATTCTTATTAGCACCTCCTGCAAGATTAACAGGATATGACATCACTGTTCCTTTAG…	1441	5 KB
59	TTATTTTCTTAGAACCTAAGAAAATTTATCGTTCATTCAAACAAGAAGTTCCAGCAGGAATTTATGAAGTTGAAATTGGTAAAGCAAATGTATTAGTAGAAGGTTCTGATTTAACATTAGTAACATATGGAGCACAAGTTCACGAAGCACTAGCTGCTTTAAAACAATTAAATGGAGAATACTCTGTAGAATTAATTGATTTAAGAACAATTTCTCCTTTAGATACAGATACAATTATTAACTCTGTTAAAAAAACTGGAAGACTTTTAGTTGTTCACGAAGCTGTTAAATCATTTTCAGTTTCAGCTGAAATTATTACAAGAGTAAATGAGAAAGCATTTGAATTCTTATTAGCGCCTCCTGCAAGATTAACAGGATATGACATCACTGTTCCTTTAG…	1441	5 KB
61	TTATTTTCTTAGAACCTAAGAAAATTTATCGTTCATTCAAACAAGAAGTTCCAGCAGGAATTTATGAAGTTGAAATTGGTAAAGCAAATGTATTAGTAGAAGGTTCTGATTTAACATTAGTAACATATGGAGCACAAGTTCACGAAGCACTAGCTGCTTTAAAACAATTAAATGGAGAATACTCTGTAGAATTAATTGATTTAAGAACAATTTCTCCTTTAGATACAGATACAATTATTAACTCTGTTAAAAAAACTGGAAGACTTTTAGTTGTTCACGAAGCTGTTAAATCATTTTCAGTTTCAGCTGAAATTATTACAAGAGTAAATGAGAAAGCATTTGAATTCTTATTAGCGCCTCCTGCAAGATTAACAGGATATGACATCACTGTTCCTTTAG…	1441	5 KB
62	TTATTTTCTTAGAACCTAAGAAAATTTATCGTTCATTCAAACAAGAAGTTCCAGCAGGAATTTATGAAGTTGAAATTGGTAAAGCAAATGTATTAGTAGAAGGTTCTGATTTAACATTAGTAACATATGGAGCACAAGTTCACGAAGCACTAGCTGCTTTAAAACAATTAAATGGAGAATACTCTGTAGAATTAATTGATTTAAGAACAATTTCTCCTTTAGATACAGATACAATTATTAACTCTGTTAAAAAAACTGGAAGACTTTTAGTTGTTCACGAAGCTGTTAAATCATTTTCAGTTTCAGCTGAAATTATTACAAGAGTAAATGAGAAAGCATTTGAATTCTTATTAGCGCCTCCTGCAAGATTAACAGGATATGACATCACTGTTCCTTTAG…	1441	5 KB
63	TTATTTTCTTAGAACCTAAGAAAATTTATCGTTCATTCAAACAAGAAGTTCCAGCAGGAATTTATGAAGTTGAAATTGGTAAAGCAAATGTATTAGTAGAAGGTTCTGATTTAACATTAGTAACATATGGAGCACAAGTTCACGAAGCACTAGCTGCTTTAAAACAATTAAATGGAGAATACTCTGTAGAATTAATTGATTTAAGAACAATTTCTCCTTTAGATACAGATACAATTATTAACTCTGTTAAAAAAACTGGAAGACTTTTAGTTGTTCACGAAGCTGTTAAATCATTTTCAGTTTCAGCTGAAATTATTACAAGAGTAAATGAGAAAGCATTTGAATTCTTATTAGCACCTCCTGCAAGATTAACAGGATATGACATCACTGTTCCTTTAG…	1441	5 KB
64	TTATTTTCTTAGAACCTAAGAAAATTTATCGTTCATTCAAACAAGAAGTTCCAGCAGGAATTTATGAAGTTGAAATTGGTAAAGCAAATGTATTAGTAGAAGGTTCTGATTTAACATTAGTAACATATGGAGCACAAGTTCACGAAGCACTAGCTGCTTTAAAACAATTAAATGGAGAATACTCTGTAGAATTAATTGATTTAAGAACAATTTCTCCTTTAGATACAGATACAATTATTAACTCTGTTAAAAAAACTGGAAGACTTTTAGTTGTTCACGAAGCTGTTAAATCATTTTCAGTTTCAGCTGAAATTATTACAAGAGTAAATGAGAAAGCATTTGAATTCTTATTAGCACCTCCTGCAAGATTAACAGGATATGACATCACTGTTCCTTTAG…	1441	5 KB
65	TTATTTTCTTAGAACCTAAGAAAATTTATCGTTCATTCAAACAAGAAGTTCCAGCAGGAATTTATGAAGTTGAAATTGGTAAAGCAAATGTATTAGTAGAAGGTTCTGATTTAACATTAGTAACATATGGAGCACAAGTTCACGAAGCACTAGCTGCTTTAAAACAATTAAATGGAGAATACTCTGTAGAATTAATTGATTTAAGAACAATTTCTCCTTTAGATACAGATACAATTATTAACTCTGTTAAAAAAACTGGAAGACTTTTAGTTGTTCACGAAGCTGTTAAATCATTTTCAGTTTCAGCTGAAATTATTACAAGAGTAAATGAGAAAGCATTTGAATTCTTATTAGCACCTCCTGCAAGATTAACAGGATATGACATCACTGTTCCTTTAG…	1441	5 KB
67	TTATTTTCTTAGAACCTAAGAAAATTTATCGTTCATTCAAACAAGAAGTTCCAGCAGGAATTTATGAAGTTGAAATTGGTAAAGCAAATGTATTAGTAGAAGGTTCTGATTTAACATTAGTAACATATGGAGCACAAGTTCACGAAGCACTAGCTGCTTTAAAACAATTAAATGGAGAATACTCTGTAGAATTAATTGATTTAAGAACAATTTCTCCTTTAGATACAGATACAATTATTAACTCTGTTAAAAAAACTGGAAGACTTTTAGTTGTTCACGAAGCTGTTAAATCATTTTCAGTTTCAGCTGAAATTATTACAAGAGTAAATGAGAAAGCATTTGAATTCTTATTAGCACCTCCTGCAAGATTAACAGGATATGACATCACTGTTCCTTTAG…	1441	5 KB
68	TTATTTTCTTAGAACCTAAGAAAATTTATCGTTCATTCAAACAAGAAGTTCCAGCAGGAATTTATGAAGTTGAAATTGGTAAAGCAAATGTATTAGTAGAAGGTTCTGATTTAACATTAGTAACATATGGAGCACAAGTTCACGAAGCACTAGCTGCTTTAAAACAATTAAATGGAGAATACTCTGTAGAATTAATTGATTTAAGAACAATTTCTCCTTTAGATACAGATACAATTATTAACTCTGTTAAAAAAACTGGAAGACTTTTAGTTGTTCACGAAGCTGTTAAATCATTTTCAGTTTCAGCTGAAATTATTACAAGAGTAAATGAGAAAGCATTTGAATTCTTATTAGCACCTCCTGCAAGATTAACAGGATATGACATCACTGTTCCTTTAG…	1441	5 KB
69	TTATTTTCTTAGAACCTAAGAAAATTTATCGTTCATTCAAACAAGAAGTTCCAGCAGGAATTTATGAAGTTGAAATTGGTAAAGCAAATGTATTAGTAGAAGGTTCTGATTTAACATTAGTAACATATGGAGCACAAGTTCACGAAGCACTAGCTGCTTTAAAACAATTAAATGGAGAATACTCTGTAGAATTAATTGATTTAAGAACAATTTCTCCTTTAGATACAGATACAATTATTAACTCTGTTAAAAAAACTGGAAGACTTTTAGTTGTTCACGAAGCTGTTAAATCATTTTCAGTTTCAGCTGAAATTATTACAAGAGTAAATGAGAAAGCATTTGAATTCTTATTAGCACCTCCTGCAAGATTAACAGGATATGACATCACTGTTCCTTTAG…	1441	5 KB
71	TTATTTTCTTAGAACCTAAGAAAATTTATCGTTCATTCAAACAAGAAGTTCCAGCAGGAATTTATGAAGTTGAAATTGGTAAAGCAAATGTATTAGTAGAAGGTTCTGATTTAACATTAGTAACATATGGAGCACAAGTTCACGAAGCACTAGCTGCTTTAAAACAATTAAATGGAGAATACTCTGTAGAATTAATTGATTTAAGAACAATTTCTCCTTTAGATACAGATACAATTATTAACTCTGTTAAAAAAACTGGAAGACTTTTAGTTGTTCACGAAGCTGTTAAATCATTTTCAGTTTCAGCTGAAATTATTACAAGAGTAAATGAGAAAGCATTTGAATTCTTATTAGCGCCTCCTGCAAGATTAACAGGATATGACATCACTGTTCCTTTAG…	1441	5 KB
72	TTATTTTCTTAGAACCTAAGAAAATTTATCGTTCATTCAAACAAGAAGTTCCAGCAGGAATTTATGAAGTTGAAATTGGTAAAGCAAATGTATTAGTAGAAGGTTCTGATTTAACATTAGTAACATATGGAGCACAAGTTCACGAAGCACTAGCTGCTTTAAAACAATTAAATGGAGAATACTCTGTAGAATTAATTGATTTAAGAACAATTTCTCCTTTAGATACAGATACAATTATTAACTCTGTTAAAAAAACTGGAAGACTTTTAGTTGTTCACGAAGCTGTTAAATCATTTTCAGTTTCAGCTGAAATTATTACAAGAGTAAATGAGAAAGCATTTGAATTCTTATTAGCGCCTCCTGCAAGATTAACAGGATATGACATCACTGTTCCTTTAG…	1441	5 KB
74	TTATTTTCTTAGAACCTAAGAAAATTTATCGTTCATTCAAACAAGAAGTTCCAGCAGGAATTTATGAAGTTGAAATTGGTAAAGCAAATGTATTAGTAGAAGGTTCTGATTTAACATTAGTAACATATGGAGCACAAGTTCACGAAGCACTAGCTGCTTTAAAACAATTAAATGGAGAATACTCTGTAGAATTAATTGATTTAAGAACAATTTCTCCTTTAGATACAGATACAATTATTAACTCTGTTAAAAAAACTGGAAGACTTTTAGTTGTTCACGAAGCTGTTAAATCATTTTCAGTTTCAGCTGAAATTATTACAAGAGTAAATGAGAAAGCATTTGAATTCTTATTAGCGCCTCCTGCAAGATTAACAGGATATGACATCACTGTTCCTTTAG…	1441	5 KB
75	TTATTTTCTTAGAACCTAAGAAAATTTATCGTTCATTCAAACAAGAAGTTCCAGCAGGAATTTATGAAGTTGAAATTGGTAAAGCAAATGTATTAGTAGAAGGTTCTGATTTAACATTAGTAACATATGGAGCACAAGTTCACGAAGCACTAGCTGCTTTAAAACAATTAAATGGAGAATACTCTGTAGAATTAATTGATTTAAGAACAATTTCTCCTTTAGATACAGATACAATTATTAACTCTGTTAAAAAAACTGGAAGACTTTTAGTTGTTCACGAAGCTGTTAAATCATTTTCAGTTTCAGCTGAAATTATTACAAGAGTAAATGAGAAAGCATTTGAATTCTTATTAGCGCCTCCTGCAAGATTAACAGGATATGACATCACTGTTCCTTTAG…	1441	5 KB
76	TTATTTTCTTAGAACCTAAGAAAATTTATCGTTCATTCAAACAAGAAGTTCCAGCAGGAATTTATGAAGTTGAAATTGGTAAAGCAAATGTATTAGTAGAAGGTTCTGATTTAACATTAGTAACATATGGAGCACAAGTTCACGAAGCACTAGCTGCTTTAAAACAATTAAATGGAGAATACTCTGTAGAATTAATTGATTTAAGAACAATTTCTCCTTTAGATACAGATACAATTATTAACTCTGTTAAAAAAACTGGAAGACTTTTAGTTGTTCACGAAGCTGTTAAATCATTTTCAGTTTCAGCTGAAATTATTACAAGAGTAAATGAGAAAGCATTTGAATTCTTATTAGCGCCTCCTGCAAGATTAACAGGATATGACATCACTGTTCCTTTAG…	1441	6 KB
77	TTATTTTCTTAGAACCTAAGAAAATTTATCGTTCATTCAAACAAGAAGTTCCAGCAGGAATTTATGAAGTTGAAATTGGTAAAGCAAATGTATTAGTAGAAGGTTCTGATTTAACATTAGTAACATATGGAGCACAAGTTCACGAAGCACTAGCTGCTTTAAAACAATTAAATGGAGAATACTCTGTAGAATTAATTGATTTAAGAACAATTTCTCCTTTAGATACAGATACAATTATTAACTCTGTTAAAAAAACTGGAAGACTTTTAGTTGTTCACGAAGCTGTTAAATCATTTTCAGTTTCAGCTGAAATTATTACAAGAGTAAATGAGAAAGCATTTGAATTCTTATTAGCGCCTCCTGCAAGATTAACAGGATATGACATCACTGTTCCTTTAG…	1441	5 KB
78	TTATTTTCTTAGAACCTAAGAAAATTTATCGTTCATTCAAACAAGAAGTTCCAGCAGGAATTTATGAAGTTGAAATTGGTAAAGCAAATGTATTAGTAGAAGGTTCTGATTTAACATTAGTAACATATGGAGCACAAGTTCACGAAGCACTAGCTGCTTTAAAACAATTAAATGGAGAATACTCTGTAGAATTAATTGATTTAAGAACAATTTCTCCTTTAGATACAGATACAATTATTAACTCTGTTAAAAAAACTGGAAGACTTTTAGTTGTTCACGAAGCTGTTAAATCATTTTCAGTTTCAGCTGAAATTATTACAAGAGTAAATGAGAAAGCATTTGAATTCTTATTAGCGCCTCCTGCAAGATTAACAGGATATGACATCACTGTTCCTTTAG…	1441	5 KB
79	TTATTTTCTTAGAACCTAAGAAAATTTATCGTTCATTCAAACAAGAAGTTCCAGCAGGAATTTATGAAGTTGAAATTGGTAAAGCAAATGTATTAGTAGAAGGTTCTGATTTAACATTAGTAACATATGGAGCACAAGTTCACGAAGCACTAGCTGCTTTAAAACAATTAAATGGAGAATACTCTGTAGAATTAATTGATTTAAGAACAATTTCTCCTTTAGATACAGATACAATTATTAACTCTGTTAAAAAAACTGGAAGACTTTTAGTTGTTCACGAAGCTGTTAAATCATTTTCAGTTTCAGCTGAAATTATTACAAGAGTAAATGAGAAAGCATTTGAATTCTTATTAGCGCCTCCTGCAAGATTAACAGGATATGACATCACTGTTCCTTTAG…	1441	5 KB
80	TTATTTTCTTAGAACCTAAGAAAATTTATCGTTCATTCAAACAAGAAGTTCCAGCAGGAATTTATGAAGTTGAAATTGGTAAAGCAAATGTATTAGTAGAAGGTTCTGATTTAACATTAGTAACATATGGAGCACAAGTTCACGAAGCACTAGCTGCTTTAAAACAATTAAATGGAGAATACTCTGTAGAATTAATTGATTTAAGAACAATTTCTCCTTTAGATACAGATACAATTATTAACTCTGTTAAAAAAACTGGAAGACTTTTAGTTGTTCACGAAGCTGTTAAATCATTTTCAGTTTCAGCTGAAATTATTACAAGAGTAAATGAGAAAGCATTTGAATTCTTATTAGCGCCTCCTGCAAGATTAACAGGATATGACATCACTGTTCCTTTAG…	1441	5 KB
81	TTATTTTCTTAGAACCTAAGAAAATTTATCGTTCATTCAAACAAGAAGTTCCAGCAGGAATTTATGAAGTTGAAATTGGTAAAGCAAATGTATTAGTAGAAGGTTCTGATTTAACATTAGTAACATATGGAGCACAAGTTCACGAAGCACTAGCTGCTTTAAAACAATTAAATGGAGAATACTCTGTAGAATTAATTGATTTAAGAACAATTTCTCCTTTAGATACAGATACAATTATTAACTCTGTTAAAAAAACTGGAAGACTTTTAGTTGTTCACGAAGCTGTTAAATCATTTTCAGTTTCAGCTGAAATTATTACAAGAGTAAATGAGAAAGCATTTGAATTCTTATTAGCGCCTCCTGCAAGATTAACAGGATATGACATCACTGTTCCTTTAG…	1441	5 KB
82	TTATTTTCTTAGAACCTAAGAAAATTTATCGTTCATTCAAACAAGAAGTTCCAGCAGGAATTTATGAAGTTGAAATTGGTAAAGCAAATGTATTAGTAGAAGGTTCTGATTTAACATTAGTAACATATGGAGCACAAGTTCACGAAGCACTAGCTGCTTTAAAACAATTAAATGGAGAATACTCTGTAGAATTAATTGATTTAAGAACAATTTCTCCTTTAGATACAGATACAATTATTAACTCTGTTAAAAAAACTGGAAGACTTTTAGTTGTTCACGAAGCTGTTAAATCATTTTCAGTTTCAGCTGAAATTATTACAAGAGTAAATGAGAAAGCATTTGAATTCTTATTAGCGCCTCCTGCAAGATTAACAGGATATGACATCACTGTTCCTTTAG…	1441	5 KB
83	TTATTTTCTTAGAACCTAAGAAAATTTATCGTTCATTCAAACAAGAAGTTCCAGCAGGAATTTATGAAGTTGAAATTGGTAAAGCAAATGTATTAGTAGAAGGTTCTGATTTAACATTAGTAACATATGGAGCACAAGTTCACGAAGCACTAGCTGCTTTAAAACAATTAAATGGAGAATACTCTGTAGAATTAATTGATTTAAGAACAATTTCTCCTTTAGATACAGATACAATTATTAACTCTGTTAAAAAAACTGGAAGACTTTTAGTTGTTCACGAAGCTGTTAAATCATTTTCAGTTTCAGCTGAAATTATTACAAGAGTAAATGAGAAAGCATTTGAATTCTTATTAGCGCCTCCTGCAAGATTAACAGGATATGACATCACTGTTCCTTTAG…	1441	5 KB
85	TTATTTTCTTAGAACCTAAGAAAATTTATCGTTCATTCAAACAAGAAGTTCCAGCAGGAATTTATGAAGTTGAAATTGGTAAAGCAAATGTATTAGTAGAAGGTTCTGATTTAACATTAGTAACATATGGAGCACAAGTTCACGAAGCACTAGCTGCTTTAAAACAATTAAATGGAGAATACTCTGTAGAATTAATTGATTTAAGAACAATTTCTCCTTTAGATACAGATACAATTATTAACTCTGTTAAAAAAACTGGAAGACTTTTAGTTGTTCACGAAGCTGTTAAATCATTTTCAGTTTCAGCTGAAATTATTACAAGAGTAAATGAGAAAGCATTTGAATTCTTATTAGCGCCTCCTGCAAGATTAACAGGATATGACATCACTGTTCCTTTAG…	1441	5 KB
86	TTATTTTCTTAGAACCTAAGAAAATTTATCGTTCATTCAAACAAGAAGTTCCAGCAGGAATTTATGAAGTTGAAATTGGTAAAGCAAATGTATTAGTAGAAGGTTCTGATTTAACATTAGTAACATATGGAGCACAAGTTCACGAAGCACTAGCTGCTTTAAAACAATTAAATGGAGAATACTCTGTAGAATTAATTGATTTAAGAACAATTTCTCCTTTAGATACAGATACAATTATTAACTCTGTTAAAAAAACTGGAAGACTTTTAGTTGTTCACGAAGCTGTTAAATCATTTTCAGTTTCAGCTGAAATTATTACAAGAGTAAATGAGAAAGCATTTGAATTCTTATTAGCGCCTCCTGCAAGATTAACAGGATATGACATCACTGTTCCTTTAG…	1441	5 KB
87	TTATTTTCTTAGAACCTAAGAAAATTTATCGTTCATTCAAACAAGAAGTTCCAGCAGGAATTTATGAAGTTGAAATTGGTAAAGCAAATGTATTAGTAGAAGGTTCTGATTTAACATTAGTAACATATGGAGCACAAGTTCACGAAGCACTAGCTGCTTTAAAACAATTAAATGGAGAATACTCTGTAGAATTAATTGATTTAAGAACAATTTCTCCTTTAGATACAGATACAATTATTAACTCTGTTAAAAAAACTGGAAGACTTTTAGTTGTTCACGAAGCTGTTAAATCATTTTCAGTTTCAGCTGAAATTATTACAAGAGTAAATGAGAAAGCATTTGAATTCTTATTGGCGCCTCCTGCAAGATTAACAGGATATGACATTACTGTTCCTTTAG…	1441	5 KB
88	TTATTTTCTTAGAACCTAAGAAAATTTATCGTTCATTCAAACAAGAAGTTCCAGCAGGAATTTATGAAGTTGAAATTGGTAAAGCAAATGTATTAGTAGAAGGTTCTGATTTAACATTAGTAACATATGGAGCACAAGTTCACGAAGCACTAGCTGCTTTAAAACAATTAAATGGAGAATACTCTGTAGAATTAATTGATTTAAGAACAATTTCTCCTTTAGATACAGATACAATTATTAACTCTGTTAAAAAAACTGGAAGACTTTTAGTTGTTCACGAAGCTGTTAAATCATTTTCAGTTTCAGCTGAAATTATTACAAGAGTAAATGAGAAAGCATTTGAATTCTTATTAGCGCCTCCTGCAAGATTAACAGGATATGACATCACTGTTCCTTTAG…	1441	5 KB
89	TTATTTTCTTAGAACCTAAGAAAATTTATCGTTCATTCAAACAAGAAGTTCCAGCAGGAATTTATGAAGTTGAAATTGGTAAAGCAAATGTATTAGTAGAAGGTTCTGATTTAACATTAGTAACATATGGAGCACAAGTTCACGAAGCACTAGCTGCTTTAAAACAATTAAATGGAGAATACTCTGTAGAATTAATTGATTTAAGAACAATTTCTCCTTTAGATACAGATACAATTATTAACTCTGTTAAAAAAACTGGAAGACTTTTAGTTGTTCACGAAGCTGTTAAATCATTTTCAGTTTCAGCTGAAATTATTACAAGAGTAAATGAGAAAGCATTTGAATTCTTATTGGCGCCTCCTGCAAGATTAACAGGATATGACATTACTGTTCCTTTAG…	1441	5 KB
90	TTATTTTCTTAGAACCTAAGAAAATTTATCGTTCATTCAAACAAGAAGTTCCAGCAGGAATTTATGAAGTTGAAATTGGTAAAGCAAATGTATTAGTAGAAGGTTCTGATTTAACATTAGTAACATATGGAGCACAAGTTCACGAAGCACTAGCTGCTTTAAAACAATTAAATGGAGAATACTCTGTAGAATTAATTGATTTAAGAACAATTTCTCCTTTAGATACAGATACAATTATTAACTCTGTTAAAAAAACTGGAAGACTTTTAGTTGTTCACGAAGCTGTTAAATCATTTTCAGTTTCAGCTGAAATTATTACAAGAGTAAATGAGAAAGCATTTGAATTCTTATTGGCGCCTCCTGCAAGATTAACAGGATATGACATTACTGTTCCTTTAG…	1441	5 KB
91	TTATTTTCTTAGAACCTAAAAAAATTTATCGTTCATTCAAACAAGAAGTTCCAGCAGGAATTTATGAAGTTGAAATTGGTAAAGCAAATGTATTAGTAGAAGGTTCTGATTTAACATTAGTAACATATGGAGCACAAGTTCACGAAGCACTAGCTGCTTTAAAACAATTAAATGGAGAATACTCTGTAGAATTAATTGATTTAAGAACAATTTCTCCTTTAGATACAGATACAATTATTAACTCTGTTAAAAAAACTGGAAGACTTTTAGTTGTTCACGAAGCTGTTAAATCATTTTCAGTTTCAGCTGAAATTATTACAAGAGTAAATGAGAAAGCATTTGAATTCTTATTGGCGCCTCCTGCAAGATTAACAGGATATGACATTACTGTTCCTTTAG…	1441	5 KB
92	TTATTTTCTTAGAACCTAAGAAAATTTATCGTTCATTCAAACAAGAAGTTCCAGCAGGAATTTATGAAGTTGAAATTGGTAAAGCAAATGTATTAGTAGAAGGTTCTGATTTAACATTAGTAACATATGGAGCACAAGTTCACGAAGCACTAGCTGCTTTAAAACAATTAAATGGAGAATACTCTGTAGAATTAATTGATTTAAGAACAATTTCTCCTTTAGATACAGATACAATTATTAACTCTGTTAAAAAAACTGGAAGACTTTTAGTTGTTCACGAAGCTGTTAAATCATTTTCAGTTTCAGCTGAAATTATTACAAGAGTAAATGAGAAAGCATTTGAATTCTTATTAGCGCCTCCTGCAAGATTAACAGGATATGACATCACTGTTCCTTTAG…	1441	5 KB
93	TTATTTTCTTAGAACCTAAGAAAATTTATCGTTCATTCAAACAAGAAGTTCCAGCAGGAATTTATGAAGTTGAAATTGGTAAAGCAAATGTATTAGTAGAAGGTTCTGATTTAACATTAGTAACATATGGAGCACAAGTTCACGAAGCACTAGCTGCTTTAAAACAATTAAATGGAGAATACTCTGTAGAATTAATTGATTTAAGAACAATTTCTCCTTTAGATACAGATACAATTATTAACTCTGTTAAAAAAACTGGAAGACTTTTAGTTGTTCACGAAGCTGTTAAATCATTTTCAGTTTCAGCTGAAATTATTACAAGAGTAAATGAGAAAGCATTTGAATTCTTATTAGCGCCTCCTGCAAGATTAACAGGATATGACATCACTGTTCCTTTAG…	1441	5 KB
94	TTATTTTCTTAGAACCTAAAAAAATTTATCGTTCATTCAAACAAGAAGTTCCAGCAGGAATTTATGAAGTTGAAATTGGTAAAGCAAATGTATTAGTAGAAGGTTCTGATTTAACATTAGTAACATATGGAGCACAAGTTCACGAAGCACTAGCTGCTTTAAAACAATTAAATGGAGAATACTCTGTAGAATTAATTGATTTAAGAACAATTTCTCCTTTAGATACAGATACAATTATTAACTCTGTTAAAAAAACTGGAAGACTTTTAGTTGTTCACGAAGCTGTTAAATCATTTTCAGTTTCAGCTGAAATTATTACAAGAGTAAATGAGAAAGCATTTGAATTCTTATTGGCGCCTCCTGCAAGATTAACAGGATATGACATTACTGTTCCTTTAG…	1441	5 KB
95	TTATTTTCTTAGAACCTAAGAAAATTTATCGTTCATTCAAACAAGAAGTTCCAGCAGGAATTTATGAAGTTGAAATTGGTAAAGCAAATGTATTAGTAGAAGGTTCTGATTTAACATTAGTAACATATGGAGCACAAGTTCACGAAGCACTAGCTGCTTTAAAACAATTAAATGGAGAATACTCTGTAGAATTAATTGATTTAAGAACAATTTCTCCTTTAGATACAGATACAATTATTAACTCTGTTAAAAAAACTGGAAGACTTTTAGTTGTTCACGAAGCTGTTAAATCATTTTCAGTTTCAGCTGAAATTATTACAAGAGTAAATGAGAAAGCATTTGAATTCTTATTAGCGCCTCCTGCAAGATTAACAGGATATGACATCACTGTTCCTTTAG…	1441	5 KB
96	TTATTTTCTTAGAACCTAAGAAAATTTATCGTTCATTCAAACAAGAAGTTCCAGCAGGAATTTATGAAGTTGAAATTGGTAAAGCAAATGTATTAGTAGAAGGTTCTGATTTAACATTAGTAACATATGGAGCACAAGTTCACGAAGCACTAGCTGCTTTAAAACAATTAAATGGAGAATACTCTGTAGAATTAATTGATTTAAGAACAATTTCTCCTTTAGATACAGATACAATTATTAACTCTGTTAAAAAAACTGGAAGACTTTTAGTTGTTCACGAAGCTGTTAAATCATTTTCAGTTTCAGCTGAAATTATTACAAGAGTAAATGAGAAAGCATTTGAATTCTTATTAGCGCCTCCTGCAAGATTAACAGGATATGACATCACTGTTCCTTTAG…	1441	6 KB
98	TTATTTTCTTAGAACCTAAGAAAATTTATCGTTCATTCAAACAAGAAGTTCCAGCAGGAATTTATGAAGTTGAAATTGGTAAAGCAAATGTATTAGTAGAAGGTTCTGATTTAACATTAGTAACATATGGAGCACAAGTTCACGAAGCACTAGCTGCTTTAAAACAATTAAATGGAGAATACTCTGTAGAATTAATTGATTTAAGAACAATTTCTCCTTTAGATACAGATACAATTATTAACTCTGTTAAAAAAACTGGAAGACTTTTAGTTGTTCACGAAGCTGTTAAATCATTTTCAGTTTCAGCTGAAATTATTACAAGAGTAAATGAGAAAGCATTTGAATTCTTATTAGCGCCTCCTGCAAGATTAACAGGATATGACATCACTGTTCCTTTAG…	1441	5 KB
99	TTATTTTCTTAGAACCTAAAAAAATTTATCGTTCATTCAAACAAGAAGTTCCAGCAGGAATTTATGAAGTTGAAATTGGTAAAGCAAATGTATTAGTAGAAGGTTCTGATTTAACATTAGTAACATATGGAGCACAAGTTCACGAAGCACTAGCTGCTTTAAAACAATTAAATGGAGAATACTCTGTAGAATTAATTGATTTAAGAACAATTTCTCCTTTAGATACAGATACAATTATTAACTCTGTTAAAAAAACTGGAAGACTTTTAGTTGTTCACGAAGCTGTTAAATCATTTTCAGTTTCAGCTGAAATTATTACAAGAGTAAATGAGAAAGCATTTGAATTCTTATTGGCGCCTCCTGCAAGATTAACAGGATATGACATTACTGTTCCTTTAG…	1441	5 KB
100	TTATTTTCTTAGAACCTAAGAAAATTTATCGTTCATTCAAACAAGAAGTTCCAGCAGGAATTTATGAAGTTGAAATTGGTAAAGCAAATGTATTAGTAGAAGGTTCTGATTTAACATTAGTAACATATGGAGCACAAGTTCACGAAGCACTAGCTGCTTTAAAACAATTAAATGGAGAATACTCTGTAGAATTAATTGATTTAAGAACAATTTCTCCTTTAGATACAGATACAATTATTAACTCTGTTAAAAAAACTGGAAGACTTTTAGTTGTTCACGAAGCTGTTAAATCATTTTCAGTTTCAGCTGAAATTATTACAAGAGTAAATGAGAAAGCATTTGAATTCTTATTGGCGCCTCCTGCAAGATTAACAGGATATGACATTACTGTTCCTTTAG…	1441	5 KB
101	TTATTTTCTTAGAACCTAAGAAAATTTATCGTTCATTCAAACAAGAAGTTCCAGCAGGAATTTATGAAGTTGAAATTGGTAAAGCAAATGTATTAGTAGAAGGTTCTGATTTAACATTAGTAACATATGGAGCACAAGTTCACGAAGCACTAGCTGCTTTAAAACAATTAAATGGAGAATACTCTGTAGAATTAATTGATTTAAGAACAATTTCTCCTTTAGATACAGATACAATTATTAACTCTGTTAAAAAAACTGGAAGACTTTTAGTTGTTCACGAAGCTGTTAAATCATTTTCAGTTTCAGCTGAAATTATTACAAGAGTAAATGAGAAAGCATTTGAATTCTTATTAGCGCCTCCTGCAAGATTAACAGGATATGACATCACTGTTCCTTTAG…	1441	5 KB
102	TTATTTTCTTAGAACCTAAAAAAATTTATCGTTCATTCAAACAAGAAGTTCCAGCAGGAATTTATGAAGTTGAAATTGGTAAAGCAAATGTATTAGTAGAAGGTTCTGATTTAACATTAGTAACATATGGAGCACAAGTTCACGAAGCACTAGCTGCTTTAAAACAATTAAATGGAGAATACTCTGTAGAATTAATTGATTTAAGAACAATTTCTCCTTTAGATACAGATACAATTATTAACTCTGTTAAAAAAACTGGAAGACTTTTAGTTGTTCACGAAGCTGTTAAATCATTTTCAGTTTCAGCTGAAATTATTACAAGAGTAAATGAGAAAGCATTTGAATTCTTATTGGCGCCTCCTGCAAGATTAACAGGATATGACATTACTGTTCCTTTAG…	1441	5 KB
103	TTATTTTCTTAGAACCTAAGAAAATTTATCGTTCATTCAAACAAGAAGTTCCAGCAGGAATTTATGAAGTTGAAATTGGTAAAGCAAATGTATTAGTAGAAGGTTCTGATTTAACATTAGTAACATATGGAGCACAAGTTCACGAAGCACTAGCTGCTTTAAAACAATTAAATGGAGAATACTCTGTAGAATTAATTGATTTAAGAACAATTTCTCCTTTAGATACAGATACAATTATTAACTCTGTTAAAAAAACTGGAAGACTTTTAGTTGTTCACGAAGCTGTTAAATCATTTTCAGTTTCAGCTGAAATTATTACAAGAGTAAATGAGAAAGCATTTGAATTCTTATTAGCGCCTCCTGCAAGATTAACAGGATATGACATCACTGTTCCTTTAG…	1441	5 KB
105	TTATTTTCTTAGAACCTAAAAAAATTTATCGTTCATTCAAACAAGAAGTTCCAGCAGGAATTTATGAAGTTGAAATTGGTAAAGCAAATGTATTAGTAGAAGGTTCTGATTTAACATTAGTAACATATGGAGCACAAGTTCACGAAGCACTAGCTGCTTTAAAACAATTAAATGGAGAATACTCTGTAGAATTAATTGATTTAAGAACAATTTCTCCTTTAGATACAGATACAATTATTAACTCTGTTAAAAAAACTGGAAGACTTTTAGTTGTTCACGAAGCTGTTAAATCATTTTCAGTTTCAGCTGAAATTATTACAAGAGTAAATGAGAAAGCATTTGAATTCTTATTGGCGCCTCCTGCAAGATTAACAGGATATGACATTACTGTTCCTTTAG…	1441	5 KB
106	TTATTTTCTTAGAACCTAAAAAAATTTATCGTTCATTCAAACAAGAAGTTCCAGCAGGAATTTATGAAGTTGAAATTGGTAAAGCAAATGTATTAGTAGAAGGTTCTGATTTAACATTAGTAACATATGGAGCACAAGTTCACGAAGCACTAGCTGCTTTAAAACAATTAAATGGAGAATACTCTGTAGAATTAATTGATTTAAGAACAATTTCTCCTTTAGATACAGATACAATTATTAACTCTGTTAAAAAAACTGGAAGACTTTTAGTTGTTCACGAAGCTGTTAAATCATTTTCAGTTTCAGCTGAAATTATTACAAGAGTAAATGAGAAAGCATTTGAATTCTTATTGGCGCCTCCTGCAAGATTAACAGGATATGACATTACTGTTCCTTTAG…	1441	5 KB
107	TTATTTTCTTAGAACCTAAAAAAATTTATCGTTCATTCAAACAAGAAGTTCCAGCAGGAATTTATGAAGTTGAAATTGGTAAAGCAAATGTATTAGTAGAAGGTTCTGATTTAACATTAGTAACATATGGAGCACAAGTTCACGAAGCACTAGCTGCTTTAAAACAATTAAATGGAGAATACTCTGTAGAATTAATTGATTTAAGAACAATTTCTCCTTTAGATACAGATACAATTATTAACTCTGTTAAAAAAACTGGAAGACTTTTAGTTGTTCACGAAGCTGTTAAATCATTTTCAGTTTCAGCTGAAATTATTACAAGAGTAAATGAGAAAGCATTTGAATTCTTATTGGCGCCTCCTGCAAGATTAACAGGATATGACATTACTGTTCCTTTAG…	1441	5 KB
108	TTATTTTCTTAGAACCTAAAAAAATTTATCGTTCATTCAAACAAGAAGTTCCAGCAGGAATTTATGAAGTTGAAATTGGTAAAGCAAATGTATTAGTAGAAGGTTCTGATTTAACATTAGTAACATATGGAGCACAAGTTCACGAAGCACTAGCTGCTTTAAAACAATTAAATGGAGAATACTCTGTAGAATTAATTGATTTAAGAACAATTTCTCCTTTAGATACAGATACAATTATTAACTCTGTTAAAAAAACTGGAAGACTTTTAGTTGTTCACGAAGCTGTTAAATCATTTTCAGTTTCAGCTGAAATTATTACAAGAGTAAATGAGAAAGCATTTGAATTCTTATTGGCGCCTCCTGCAAGATTAACAGGATATGACATTACTGTTCCTTTAG…	1441	5 KB
110	TTATTTTCTTAGAACCTAAGAAAATTTATCGTTCATTCAAACAAGAAGTTCCAGCAGGAATTTATGAAGTTGAAATTGGTAAAGCAAATGTATTAGTAGAAGGTTCTGATTTAACATTAGTAACATATGGAGCACAAGTTCACGAAGCACTAGCTGCTTTAAAACAATTAAATGGAGAATACTCTGTAGAATTAATTGATTTAAGAACAATTTCTCCTTTAGATACAGATACAATTATTAACTCTGTTAAAAAAACTGGAAGACTTTTAGTTGTTCACGAAGCTGTTAAATCATTTTCAGTTTCAGCTGAAATTATTACAAGAGTAAATGAGAAAGCATTTGAATTCTTATTAGCGCCTCCTGCAAGATTAACAGGATATGACATCACTGTTCCTTTAG…	1441	5 KB
111	TTATTTTCTTAGAACCTAAGAAAATTTATCGTTCATTCAAACAAGAAGTTCCAGCAGGAATTTATGAAGTTGAAATTGGTAAAGCAAATGTATTAGTAGAAGGTTCTGATTTAACATTAGTAACATATGGAGCACAAGTTCACGAAGCACTAGCTGCTTTAAAACAATTAAATGGAGAATACTCTGTAGAATTAATTGATTTAAGAACAATTTCTCCTTTAGATACAGATACAATTATTAACTCTGTTAAAAAAACTGGAAGACTTTTAGTTGTTCACGAAGCTGTTAAATCATTTTCAGTTTCAGCTGAAATTATTACAAGAGTAAATGAGAAAGCATTTGAATTCTTATTAGCGCCTCCTGCAAGATTAACAGGATATGACATCACTGTTCCTTTAG…	1441	5 KB
113	TTATTTTCTTAGAACCTAAGAAAATTTATCGTTCATTCAAACAAGAAGTTCCAGCAGGAATTTATGAAGTTGAAATTGGTAAAGCAAATGTATTAGTAGAAGGTTCTGATTTAACATTAGTAACATATGGAGCACAAGTTCACGAAGCACTAGCTGCTTTAAAACAATTAAATGGAGAATACTCTGTAGAATTAATTGATTTAAGAACAATTTCTCCTTTAGATACAGATACAATTATTAACTCTGTTAAAAAAACTGGAAGACTTTTAGTTGTTCACGAAGCTGTTAAATCATTTTCAGTTTCAGCTGAAATTATTACAAGAGTAAATGAGAAAGCATTTGAATTCTTATTAGCGCCTCCTGCAAGATTAACAGGATATGACATCACTGTTCCTTTAG…	1441	5 KB
115	TTATTTTCTTAGAACCTAAGAAAATTTATCGTTCATTCAAACAAGAAGTTCCAGCAGGAATTTATGAAGTTGAAATTGGTAAAGCAAATGTATTAGTAGAAGGTTCTGATTTAACATTAGTAACATATGGAGCACAAGTTCACGAAGCACTAGCTGCTTTAAAACAATTAAATGGAGAATACTCTGTAGAATTAATTGATTTAAGAACAATTTCTCCTTTAGATACAGATACAATTATTAACTCTGTTAAAAAAACTGGAAGACTTTTAGTTGTTCACGAAGCTGTTAAATCATTTTCAGTTTCAGCTGAAATTATTACAAGAGTAAATGAGAAAGCATTTGAATTCTTATTAGCGCCTCCTGCAAGATTAACAGGATATGACATCACTGTTCCTTTAG…	1441	5 KB
116	TTATTTTCTTAGAACCTAAGAAAATTTATCGTTCATTCAAACAAGAAGTTCCAGCAGGAATTTATGAAGTTGAAATTGGTAAAGCAAATGTATTAGTAGAAGGTTCTGATTTAACATTAGTAACATATGGAGCACAAGTTCACGAAGCACTAGCTGCTTTAAAACAATTAAATGGAGAATACTCTGTAGAATTAATTGATTTAAGAACAATTTCTCCTTTAGATACAGATACAATTATTAACTCTGTTAAAAAAACTGGAAGACTTTTAGTTGTTCACGAAGCTGTTAAATCATTTTCAGTTTCAGCTGAAATTATTACAAGAGTAAATGAGAAAGCATTTGAATTCTTATTAGCGCCTCCTGCAAGATTAACAGGATATGACATCACTGTTCCTTTAG…	1441	5 KB
118	TTATTTTCTTAGAACCTAAGAAAATTTATCGTTCATTCAAACAAGAAGTTCCAGCAGGAATTTATGAAGTTGAAATTGGTAAAGCAAATGTATTAGTAGAAGGTTCTGATTTAACATTAGTAACATATGGAGCACAAGTTCACGAAGCACTAGCTGCTTTAAAACAATTAAATGGAGAATACTCTGTAGAATTAATTGATTTAAGAACAATTTCTCCTTTAGATACAGATACAATTATTAACTCTGTTAAAAAAACTGGAAGACTTTTAGTTGTTCACGAAGCTGTTAAATCATTTTCAGTTTCAGCTGAAATTATTACAAGAGTAAATGAGAAAGCATTTGAATTCTTATTAGCGCCTCCTGCAAGATTAACAGGATATGACATCACTGTTCCTTTAG…	1441	5 KB
122	TTATTTTCTTAGAACCTAAGAAAATTTATCGTTCATTCAAACAAGAAGTTCCAGCAGGAATTTATGAAGTTGAAATTGGTAAAGCAAATGTATTAGTAGAAGGTTCTGATTTAACATTAGTAACATATGGAGCACAAGTTCACGAAGCACTAGCTGCTTTAAAACAATTAAATGGAGAATACTCTGTAGAATTAATTGATTTAAGAACAATTTCTCCTTTAGATACAGATACAATTATTAACTCTGTTAAAAAAACTGGAAGACTTTTAGTTGTTCACGAAGCTGTTAAATCATTTTCAGTTTCAGCTGAAATTATTACAAGAGTAAATGAGAAAGCATTTGAATTCTTATTAGCGCCTCCTGCAAGATTAACAGGATATGACATCACTGTTCCTTTAG…	1441	5 KB
124	TTATTTTCTTAGAACCTAAGAAAATTTATCGTTCATTCAAACAAGAAGTTCCAGCAGGAATTTATGAAGTTGAAATTGGTAAAGCAAATGTATTAGTAGAAGGTTCTGATTTAACATTAGTAACATATGGAGCACAAGTTCACGAAGCACTAGCTGCTTTAAAACAATTAAATGGAGAATACTCTGTAGAATTAATTGATTTAAGAACAATTTCTCCTTTAGATACAGATACAATTATTAACTCTGTTAAAAAAACTGGAAGACTTTTAGTTGTTCACGAAGCTGTTAAATCATTTTCAGTTTCAGCTGAAATTATTACAAGAGTAAATGAGAAAGCATTTGAATTCTTATTGGCGCCTCCTGCAAGATTAACAGGATATGACATTACTGTTCCTTTAG…	1441	5 KB
125	TTATTTTCTTAGAACCTAAGAAAATTTATCGTTCATTCAAACAAGAAGTTCCAGCAGGAATTTATGAAGTTGAAATTGGTAAAGCAAATGTATTAGTAGAAGGTTCTGATTTAACATTAGTAACATATGGAGCACAAGTTCACGAAGCACTAGCTGCTTTAAAACAATTAAATGGAGAATACTCTGTAGAATTAATTGATTTAAGAACAATTTCTCCTTTAGATACAGATACAATTATTAACTCTGTTAAAAAAACTGGAAGACTTTTAGTTGTTCACGAAGCTGTTAAATCATTTTCAGTTTCAGCTGAAATTATTACAAGAGTAAATGAGAAAGCATTTGAATTCTTATTGGCGCCTCCTGCAAGATTAACAGGATATGACATTACTGTTCCTTTAG…	1441	5 KB
126	TTATTTTCTTAGAACCTAAGAAAATTTATCGTTCATTCAAACAAGAAGTTCCAGCAGGAATTTATGAAGTTGAAATTGGTAAAGCAAATGTATTAGTAGAAGGTTCTGATTTAACATTAGTAACATATGGAGCACAAGTTCACGAAGCACTAGCTGCTTTAAAACAATTAAATGGAGAATACTCTGTAGAATTAATTGATTTAAGAACAATTTCTCCTTTAGATACAGATACAATTATTAACTCTGTTAAAAAAACTGGAAGACTTTTAGTTGTTCACGAAGCTGTTAAATCATTTTCAGTTTCAGCTGAAATTATTACAAGAGTAAATGAGAAAGCATTTGAATTCTTATTGGCGCCTCCTGCAAGATTAACAGGATATGACATTACTGTTCCTTTAG…	1441	5 KB
HUB-1	TTATTTTCTTAGAACCTAAGAAAATTTATCGTTCATTCAAACAAGAAGTTCCAGCAGGAATTTATGAAGTTGAAATTGGTAAAGCAAATGTATTAGTAGAAGGTTCTGATTTAACATTAGTAACATATGGAGCACAAGTTCACGAAGCACTAGCTGCTTTAAAACAATTAAATGGAGAATACTCTGTAGAATTAATTGATTTAAGAACAATTTCTCCTTTAGATACAGATACAATTATTAACTCTGTTAAAAAAACTGGAAGACTTTTAGTTGTTCACGAAGCTGTTAAATCATTTTCAGTTTCAGCTGAAATTATTACAAGAGTAAATGAGAAAGCATTTGAATTCTTATTAGCACCTCCTGCAAGATTAACAGGATATGACATCACTGTTCCTTTAG…	1441	5 KB
